# Supplementary material for: A RAD51–ADP double filament structure unveils the mechanism of filament dynamics in homologous recombination
Source: Nat Commun. 2023 Aug 17;14:4993. doi: 10.1038/s41467-023-40672-5 (PMC10435448; doi:10.1038/s41467-023-40672-5)
Supplement: Supplementary file 10 — Source Data [file 41467_2023_40672_MOESM10_ESM.xlsx]

## Sheet: Sheet1
					Complex %
			Land		Repeat 1		Repeat2		Repeat3
		B	1		0		0		0
	WT	0.5 uM	2		61.8329		67.6727		69.6261
		1 uM	3		100		100		99.8399
		3 uM	4		100		100		100
		6 uM	5		100		100		100
	II3A	0.5 uM	7		16.802		29.2458		29.7043
		1 uM	8		51.6503		53.7884		53.3079
		3 uM	9		79.8218		75.2987		77.1411
		6 uM	10		87.0905		84.6138		83.4904
	Repeat1								Repeat2						Repeat3
